# Supplementary material for: The Patchy Distribution of Restriction–Modification System Genes and the Conservation of Orphan Methyltransferases in Halobacteria
Source: Genes (Basel). 2019 Mar 19;10(3):233. doi: 10.3390/genes10030233 (PMC6471742; doi:10.3390/genes10030233)
Supplement: Supplementary file 1 [file genes-10-00233-s001.zip]

Archive with 9 entries (8 files):
- table_S2.xlsx
- __MACOSX/
- __MACOSX/._table_S2.xlsx
- table_S3.xlsx
- __MACOSX/._table_S3.xlsx
- Suppl_Figures.pdf
- __MACOSX/._Suppl_Figures.pdf
- table_S1.xlsx
- __MACOSX/._table_S1.xlsx
