# Supplementary material for: The Patchy Distribution of Restriction–Modification System Genes and the Conservation of Orphan Methyltransferases in Halobacteria
Source: Genes (Basel). 2019 Mar 19;10(3):233. doi: 10.3390/genes10030233 (PMC6471742; doi:10.3390/genes10030233)
Supplement: Supplementary file 1 [file genes-10-00233-s001.zip › table_S2.xlsx]

## Sheet: GO
Table S2. Gene Ontology (GO) terms for each collapsed homologous group
cHG	Alpha ID	Annotated arCOG function	arCOG ID	Gene family description	No. of Genomes	Go Term	Biological processes	Cellular components	Molecular functions
1	I	T_II_M	arCOG02635	Type II restriction enzyme, methylase subunit	15	GO:0003677; GO:0008168; GO:0008170; GO:0009007; GO:0009036; GO:0009307	DNA restriction-modification system [GO:0009307]		DNA binding [GO:0003677]; site-specific DNA-methyltransferase (adenine-specific) activity [GO:0009007]
2	AQ	ASCH_domain_RNA-binding	arCOG01734	ASCH domain, predicted RNA-binding domain	1	GO:0003735; GO:0005524; GO:0005886; GO:0006412; GO:0015934; GO:0015986; GO:0019843; GO:0045261; GO:0046933	ATP synthesis coupled proton transport [GO:0015986]	plasma membrane [GO:0005886]; proton-transporting ATP synthase complex, catalytic core F(1) [GO:0045261]	ATP binding [GO:0005524]; proton-transporting ATP synthase activity, rotational mechanism [GO:0046933]
3	J	T_II_M	arCOG02634	Type II restriction enzyme, methylase subunit	35	GO:0003677; GO:0008170; GO:0009007; GO:0009036; GO:0009307	DNA restriction-modification system [GO:0009307]		DNA binding [GO:0003677]; N-methyltransferase activity [GO:0008170]; site-specific DNA-methyltransferase (adenine-specific) activity [GO:0009007]; type II site-specific deoxyribonuclease activity [GO:0009036]
4	AH	HNH_endonuclease	arCOG09398	HNH family endonuclease	10	GO:0009036; GO:0009307	DNA restriction-modification system [GO:0009307]		type II site-specific deoxyribonuclease activity [GO:0009036]
5	AN	MarR	arCOG03182	Transcriptional regulator, MarR family	1	GO:0000019; GO:0000112; GO:0000381; GO:0000439; GO:0000717; GO:0001111; GO:0001113; GO:0001666; GO:0003677; GO:0003684; GO:0004003; GO:0004386; GO:0005524; GO:0005634; GO:0005654; GO:0005669; GO:0005675; GO:0005737; GO:0005829; GO:0006265; GO:0006281; GO:0006283; GO:0006289; GO:0006293; GO:0006294; GO:0006296; GO:0006355; GO:0006361; GO:0006363; GO:0006366; GO:0006367; GO:0006368; GO:0006370; GO:…	cellular response to DNA damage stimulus [GO:0006974]; nucleotide-excision repair [GO:0006289]; nucleotide-excision repair, DNA duplex unwinding [GO:0000717]; nucleotide-excision repair, DNA incision [GO:0033683]; phosphorylation of RNA polymerase II C-terminal domain [GO:0070816]; positive regulation of transcription by RNA polymerase II [GO:0045944]; promoter clearance from RNA polymerase II pr…	nucleotide-excision repair factor 3 complex [GO:0000112]; transcriptional preinitiation complex [GO:0097550]; transcription factor TFIIH holo complex [GO:0005675]	3'-5' DNA helicase activity [GO:0043138]; ATP binding [GO:0005524]; ATP-dependent DNA helicase activity [GO:0004003]; DNA binding [GO:0003677]; DNA translocase activity [GO:0015616]; transcription factor binding [GO:0008134]
6	F	T_I_S	arCOG02626	Restriction endonuclease S subunit	51	GO:0003677; GO:0006304; GO:0009307	DNA restriction-modification system [GO:0009307]		DNA binding [GO:0003677]; type II site-specific deoxyribonuclease activity [GO:0009036]
7	M	T_II_R	arCOG11279	MjaI restriction endonuclease	3	GO:0003677; GO:0009036; GO:0009307	DNA restriction-modification system [GO:0009307]		DNA binding [GO:0003677]; type II site-specific deoxyribonuclease activity [GO:0009036]
8	R	T_III_R	arCOG06887	Restriction endonuclease	14	GO:0003677; GO:0004386; GO:0005524; GO:0009307; GO:0015668	DNA restriction-modification system		type III site-specific deoxyribonuclease activity
9	S	T_III_R_probable	arCOG07494	DEAD-box helicase, probable R-M system subunit	2	GO:0003677; GO:0004519; GO:0005524; GO:0016787			hydrolase activity
10	AA	RNA_methylase	arCOG00910	Predicted RNA methylase	54	GO:0000179; GO:0003676; GO:0003723; GO:0005622; GO:0005737; GO:0005829; GO:0008033; GO:0008168; GO:0008276; GO:0008757; GO:0009007; GO:0016430; GO:0018364; GO:0030791; GO:0035657; GO:0036009; GO:0046685; GO:0052915; GO:0070043; GO:0102559	peptidyl-glutamine methylation [GO:0018364]	eRF1 methyltransferase complex [GO:0035657]	nucleic acid binding [GO:0003676]; protein-glutamine N-methyltransferase activity [GO:0036009]; site-specific DNA-methyltransferase (adenine-specific) activity [GO:0009007]
11	K	T_II_M	arCOG04814	Type II restriction enzyme, methylase subunit	85	GO:0003677; GO:0004519; GO:0008168; GO:0008170; GO:0009007; GO:0009036; GO:0009307	DNA restriction-modification system [GO:0009307]		DNA binding [GO:0003677]; site-specific DNA-methyltransferase (adenine-specific) activity [GO:0009007]
12	AC	Restriction Endonuclease	arCOG05724	RecB family restriction endonuclease, SeqA-like protein	7	GO:0003677; GO:0008168; GO:0008170; GO:0009007; GO:0009036; GO:0009307	DNA restriction-modification system [GO:0009307]		DNA binding [GO:0003677]; N-methyltransferase activity [GO:0008170]; site-specific DNA-methyltransferase (adenine-specific) activity [GO:0009007]; type II site-specific deoxyribonuclease activity [GO:0009036]
13	N	T_II_R	arCOG11717	Restriction endonuclease XhoI-like	3	GO:0003677; GO:0009036; GO:0009307	DNA restriction-modification system [GO:0009307]		DNA binding [GO:0003677]; type II site-specific deoxyribonuclease activity [GO:0009036]
14	T	Adenine_DNA_methylase	arCOG00889	Adenine-specific DNA methylase containing a Zn-ribbon	87	GO:0000981; GO:0003677; GO:0005634; GO:0006260; GO:0006306; GO:0008170; GO:0009007; GO:0009036; GO:0009307; GO:0015667; GO:0046872	DNA restriction-modification system [GO:0009307]		DNA binding [GO:0003677]; N-methyltransferase activity [GO:0008170]; site-specific DNA-methyltransferase (adenine-specific) activity [GO:0009007]
15	AE	HNH_endonuclease	arCOG07787	HNH family endonuclease	17	GO:0004519			endonuclease activity [GO:0004519]
16	AP	GVPC	arCOG06392	Gas vesicle protein C, GVPC	12	GO:0003677; GO:0008170; GO:0009007			DNA binding [GO:0003677]; N-methyltransferase activity [GO:0008170]; site-specific DNA-methyltransferase (adenine-specific) activity [GO:0009007]
17	AR	Uncharacterized	arCOG10082	Uncharacterized protein	2	GO:0008168			methyltransferase activity [GO:0008168]
18	C	T_I_R	arCOG00880	Type I site-specific restriction-modification system, R (restriction) subunit or related helicase	6	GO:0003677; GO:0004386; GO:0005524; GO:0005737; GO:0005759; GO:0005829; GO:0006302; GO:0006412; GO:0009035; GO:0009307; GO:0010212; GO:0016787; GO:0032042; GO:0033676; GO:0042493; GO:0046872; GO:0051301	DNA restriction-modification system [GO:0009307]		ATP binding [GO:0005524]; DNA binding [GO:0003677]; type I site-specific deoxyribonuclease activity [GO:0009035]
19	AF	Endonuclease	arCOG02782	Endonuclease, HJR/Mrr/RecB family	4	GO:0003677; GO:0009307; GO:0015666; GO:0032067; GO:0043590; GO:0051599	DNA restriction-modification system [GO:0009307]; response to hydrostatic pressure [GO:0051599]	bacterial nucleoid [GO:0043590]	DNA binding [GO:0003677]; restriction endodeoxyribonuclease activity [GO:0015666]; type IV site-specific deoxyribonuclease activity [GO:0032067]
20	AG	Endonuclease	arCOG02781	Endonuclease, HJR/Mrr/RecB family	1	GO:0003677; GO:0009307; GO:0015666; GO:0032067; GO:0043590; GO:0051599	DNA restriction-modification system [GO:0009307]; response to hydrostatic pressure [GO:0051599]	bacterial nucleoid [GO:0043590]	DNA binding [GO:0003677]; restriction endodeoxyribonuclease activity [GO:0015666]; type IV site-specific deoxyribonuclease activity [GO:0032067]
21	A	T_I_M	arCOG02632	Type I restriction-modification system methyltransferase subunit	66	GO:0000049; GO:0003676; GO:0003677; GO:0004519; GO:0004809; GO:0005737; GO:0005829; GO:0006306; GO:0008168; GO:0008170; GO:0008276; GO:0008757; GO:0009007; GO:0009036; GO:0009307; GO:0016430; GO:0035657	DNA restriction-modification system [GO:0009307]		DNA binding [GO:0003677]; N-methyltransferase activity [GO:0008170]; site-specific DNA-methyltransferase (adenine-specific) activity [GO:0009007]
22	U	DNA_methylase	arCOG00115	DNA modification methylase	174	GO:0003677; GO:0006260; GO:0006306; GO:0008170; GO:0008990; GO:0009007; GO:0009307; GO:0015667; GO:0032775; GO:0090124	DNA restriction-modification system [GO:0009307]		DNA binding [GO:0003677]; N-methyltransferase activity [GO:0008170]; site-specific DNA-methyltransferase (adenine-specific) activity [GO:0009007]
23	O	T_II_R	arCOG03779	GTPase subunit of restriction endonuclease	32	GO:0000492; GO:0000502; GO:0000723; GO:0000790; GO:0000812; GO:0001558; GO:0003677; GO:0003723; GO:0003924; GO:0004003; GO:0004176; GO:0004252; GO:0005524; GO:0005525; GO:0005634; GO:0005657; GO:0005724; GO:0005730; GO:0005739; GO:0005743; GO:0005759; GO:0005829; GO:0005886; GO:0006260; GO:0006308; GO:0006310; GO:0006338; GO:0006357; GO:0006515; GO:0007005; GO:0008270; GO:0009036; GO:0009307; GO:…	mitochondrion organization [GO:0007005]; negative regulation of apoptotic process [GO:0043066]; regulation of cell growth [GO:0001558]	integral component of membrane [GO:0016021]; mitochondrial inner membrane [GO:0005743]; mitochondrial nucleoid [GO:0042645]; mitochondrion [GO:0005739]	ATP binding [GO:0005524]; zinc ion binding [GO:0008270]
24	B	T_I_M	arCOG05282	Type I restriction-modification system methyltransferase subunit	15	GO:0003677; GO:0004519; GO:0005829; GO:0006304; GO:0006306; GO:0008170; GO:0009007; GO:0009307	DNA restriction-modification system [GO:0009307]		DNA binding [GO:0003677]; N-methyltransferase activity [GO:0008170]; site-specific DNA-methyltransferase (adenine-specific) activity [GO:0009007]
25	G	T_I_S	arCOG02628	Restriction endonuclease S subunit	4	GO:0003677; GO:0006304; GO:0009307	DNA restriction-modification system [GO:0009307]		DNA binding [GO:0003677]
26	AS	Uncharacterized	arCOG13171	Uncharacterized protein	2	GO:0003677; GO:0009007			DNA binding [GO:0003677]; site-specific DNA-methyltransferase (adenine-specific) activity [GO:0009007]
27	V	DNA_methylase	arCOG00129	DNA modification methylase	5	GO:0003677; GO:0008170; GO:0009007; GO:0009307	DNA restriction-modification system [GO:0009307]		DNA binding [GO:0003677]; N-methyltransferase activity [GO:0008170]; site-specific DNA-methyltransferase (adenine-specific) activity [GO:0009007]
28	AM	CBS_domain	arCOG00608	Predicted transcriptional regulator with C-terminal CBS domains	1	GO:0001680; GO:0043565; GO:0052927; GO:0052928; GO:0052929	tRNA 3'-terminal CCA addition [GO:0001680]		sequence-specific DNA binding [GO:0043565]
29	P	T_II_R	arCOG08993	MvaI/BcnI restriction endonuclease family protein	2	GO:0003677; GO:0004519; GO:0008170; GO:0015667			DNA binding [GO:0003677]; N-methyltransferase activity [GO:0008170]; site-specific DNA-methyltransferase (cytosine-N4-specific) activity [GO:0015667]
30	AO	ParB-like_nucleawse	arCOG01875	ParB-like nuclease domain	4	GO:0003677; GO:0006260; GO:0006306; GO:0008170; GO:0009007; GO:0009307; GO:0015667	DNA restriction-modification system [GO:0009307]		DNA binding [GO:0003677]; N-methyltransferase activity [GO:0008170]; site-specific DNA-methyltransferase (adenine-specific) activity [GO:0009007]
31	W	dam_methylase	arCOG03416	Site-specific DNA methylase	88	GO:0003676; GO:0006260; GO:0006261; GO:0006298; GO:0009007; GO:0009307; GO:0009411; GO:0032775; GO:0043565; GO:0099018; GO:1902328; GO:1904047	DNA replication [GO:0006260]; restriction-modification system evasion by virus [GO:0099018]		nucleic acid binding [GO:0003676]; site-specific DNA-methyltransferase (adenine-specific) activity [GO:0009007]
32	AT	Uncharacterized	arCOG08946	Uncharacterized protein	75	GO:0003677; GO:0008168; GO:0008170; GO:0009007; GO:0009036; GO:0009307	DNA restriction-modification system [GO:0009307]		DNA binding [GO:0003677]; N-methyltransferase activity [GO:0008170]; site-specific DNA-methyltransferase (adenine-specific) activity [GO:0009007]
33	L	T_II_M	arCOG03521	Type II restriction enzyme, methylase subunit	55	GO:0003677; GO:0008168; GO:0008170; GO:0009007; GO:0009036; GO:0009307	DNA restriction-modification system [GO:0009307]		DNA binding [GO:0003677]; N-methyltransferase activity [GO:0008170]; site-specific DNA-methyltransferase (adenine-specific) activity [GO:0009007]
34	D	T_I_R	arCOG00879	Type I site-specific restriction-modification system, R (restriction) subunit or related helicase	16	GO:0003677; GO:0004386; GO:0004521; GO:0005524; GO:0005634; GO:0005737; GO:0005829; GO:0006402; GO:0009035; GO:0009307; GO:0016075; GO:0016491; GO:0036345; GO:0043022; GO:0071286; GO:0071287; GO:0090502	DNA restriction-modification system [GO:0009307]		ATP binding [GO:0005524]; DNA binding [GO:0003677]; type I site-specific deoxyribonuclease activity [GO:0009035]
35	X	probable_RMS_M	arCOG08990	Methylase subunit of restriction modification defence system	19	GO:0003676; GO:0003677; GO:0004519; GO:0005737; GO:0008168; GO:0008170; GO:0009007; GO:0009036; GO:0009307; GO:0016430; GO:0018364; GO:0036009; GO:0102559	DNA restriction-modification system [GO:0009307]		DNA binding [GO:0003677]; N-methyltransferase activity [GO:0008170]; site-specific DNA-methyltransferase (adenine-specific) activity [GO:0009007]
36	H	probable_T_II_M	arCOG00890	DNA modification methylase	31	GO:0003677; GO:0005634; GO:0005759; GO:0006260; GO:0008170; GO:0009007; GO:0009307; GO:0015667; GO:0032775; GO:0052906; GO:0090124	DNA restriction-modification system [GO:0009307]		DNA binding [GO:0003677]; N-methyltransferase activity [GO:0008170]; site-specific DNA-methyltransferase (cytosine-N4-specific) activity [GO:0015667]
37	AI	HNH_nuclease	arCOG05223	ParB-like nuclease domain containing protein fused to HNH nuclease	6	GO:0003676; GO:0004519; GO:0005524			endonuclease activity [GO:0004519]; nucleic acid binding [GO:0003676]
38	AD	Predicted Restriction Endonuclease	arCOG06431	Predicted restriction endonuclease	1	GO:0016021		integral component of membrane [GO:0016021]
39	AJ	HNH_nuclease	arCOG03898	Restriction endonuclease, McrA/HNH family	5	GO:0004519; GO:0008327; GO:0009307	DNA restriction-modification system [GO:0009307]		endonuclease activity [GO:0004519]; methyl-CpG binding [GO:0008327]
40	AB	SAM-methylase	arCOG01792	SAM-dependent methyltransferase	1	GO:0003838; GO:0005634; GO:0005783; GO:0006696; GO:0006744; GO:0008168; GO:0008425; GO:0008689; GO:0009234; GO:0010189; GO:0016126; GO:0017000; GO:0051741; GO:0102082; GO:0102550; GO:0102955	menaquinone biosynthetic process [GO:0009234]	endoplasmic reticulum [GO:0005783]; nucleus [GO:0005634]	S-adenosylmethionine:2-demethylmenaquinol-7 methyltransferase activity [GO:0102955]
41	AK	HNH_nuclease	arCOG08099	HNH family endonuclease	6	GO:0003676; GO:0004519			endonuclease activity [GO:0004519]; nucleic acid binding [GO:0003676]
42	Q	Adenine_DNA_methylase_probable_T_III_M	arCOG00108	Adenine specific DNA methylase Mod	21	GO:0003677; GO:0006260; GO:0008170; GO:0009007; GO:0009307; GO:0015667	DNA restriction-modification system [GO:0009307]		DNA binding [GO:0003677]; N-methyltransferase activity [GO:0008170]; site-specific DNA-methyltransferase (adenine-specific) activity [GO:0009007]
43	AU	Uncharacterized	arCOG08856	Uncharacterized protein	1	GO:0009036; GO:0009307	DNA restriction-modification system [GO:0009307]		type II site-specific deoxyribonuclease activity [GO:0009036]
44	Y	dcm_methylase	arCOG04157	Site-specific DNA methylase	101	GO:0000122; GO:0000792; GO:0000981; GO:0001975; GO:0003677; GO:0003682; GO:0003723; GO:0003886; GO:0004386; GO:0004519; GO:0005524; GO:0005634; GO:0005654; GO:0005657; GO:0005721; GO:0005737; GO:0006281; GO:0006306; GO:0006314; GO:0006325; GO:0006342; GO:0006349; GO:0006355; GO:0006400; GO:0007265; GO:0007420; GO:0007568; GO:0008168; GO:0008175; GO:0008270; GO:0008327; GO:0008757; GO:0009008; GO:…	DNA restriction-modification system [GO:0009307]		DNA (cytosine-5-)-methyltransferase activity [GO:0003886]
45	E	T_I_R	arCOG00878	Type I site-specific restriction-modification system, R (restriction) subunit or related helicase	53	GO:0003677; GO:0004386; GO:0005524; GO:0005759; GO:0005829; GO:0005886; GO:0006302; GO:0006412; GO:0009035; GO:0009307; GO:0010212; GO:0016491; GO:0016787; GO:0032042; GO:0033676; GO:0042493; GO:0051301	DNA restriction-modification system [GO:0009307]	cytosol [GO:0005829]	type I site-specific deoxyribonuclease activity [GO:0009035]
46	AL	MBFI	arCOG01863	Predicted transcription factor, homolog of eukaryotic MBF1	3	GO:0003677; GO:0006260; GO:0008170; GO:0009007; GO:0009307; GO:0015667; GO:0032775; GO:0090124	DNA restriction-modification system [GO:0009307]		DNA binding [GO:0003677]; N-methyltransferase activity [GO:0008170]; site-specific DNA-methyltransferase (adenine-specific) activity [GO:0009007]
47	AV	Uncharacterized	arCOG04588	Uncharacterized protein	3	GO:0000049; GO:0000076; GO:0000122; GO:0000184; GO:0000294; GO:0000723; GO:0000729; GO:0000784; GO:0000785; GO:0000790; GO:0000932; GO:0000956; GO:0000977; GO:0001078; GO:0003677; GO:0003678; GO:0003682; GO:0003697; GO:0003723; GO:0003729; GO:0004004; GO:0004386; GO:0004518; GO:0005524; GO:0005634; GO:0005654; GO:0005657; GO:0005737; GO:0005739; GO:0005760; GO:0005829; GO:0005844; GO:0005886; GO:…	base-excision repair [GO:0006284]; DNA double-strand break processing [GO:0000729]; DNA replication [GO:0006260]; DNA replication, Okazaki fragment processing [GO:0033567]; DNA replication, removal of RNA primer [GO:0043137]; DNA replication checkpoint [GO:0000076]; mitochondrial DNA repair [GO:0043504]; mitochondrial DNA replication [GO:0006264]; mitotic telomere maintenance via semi-conservativ…	cytoplasm [GO:0005737]; gamma DNA polymerase complex [GO:0005760]; mitochondrial nucleoid [GO:0042645]; mitochondrion [GO:0005739]; nuclear chromosome, telomeric region [GO:0000784]; nucleus [GO:0005634]	4 iron, 4 sulfur cluster binding [GO:0051539]; 5'-3' DNA helicase activity [GO:0043139]; 5'-flap endonuclease activity [GO:0017108]; ATP binding [GO:0005524]; DNA binding [GO:0003677]; DNA helicase activity [GO:0003678]; metal ion binding [GO:0046872]; nuclease activity [GO:0004518]; single-stranded DNA-dependent ATPase activity [GO:0043142]; site-specific endodeoxyribonuclease activity, specific…
48	Z	Adenine_DNA_methylase	arCOG02636	Adenine-specific DNA methylase	46	GO:0000179; GO:0003676; GO:0003677; GO:0004519; GO:0005737; GO:0005829; GO:0006306; GO:0008168; GO:0008170; GO:0008176; GO:0008276; GO:0008757; GO:0009007; GO:0009036; GO:0009307; GO:0016430; GO:0018364; GO:0035657; GO:0036009; GO:0102559	DNA restriction-modification system [GO:0009307]	cytosol [GO:0005829]	site-specific DNA-methyltransferase (adenine-specific) activity [GO:0009007]
