# Supplementary material for: The Patchy Distribution of Restriction–Modification System Genes and the Conservation of Orphan Methyltransferases in Halobacteria
Source: Genes (Basel). 2019 Mar 19;10(3):233. doi: 10.3390/genes10030233 (PMC6471742; doi:10.3390/genes10030233)
Supplement: Supplementary file 1 [file genes-10-00233-s001.zip › table_S3.xlsx]

## Sheet: table_3
Table S3: Distribution of orphan methylases cHGs U and W and frequency of their putative recognition motifs in completely sequenced halobacterial chromosomes.
Chromosomea	U	W	CTAGb	GATCb	GATC/CTAG
NC 017941.2 Haloferax mediterranei ATCC 33500	+	-	0.387265	0.508667	1.31349
NZ CP011947.1 Haloferax gibbonsii strain ARA6	+	-	0.18877	0.512666	2.71583
NC 013967.1 Haloferax volcanii DS2	+	-	0.235624	0.649986	2.75857
NC 007426.1 Natronomonas pharaonis DSM 2160	+	-	0.391489	0.708611	1.81004
NZ LN831302.1 Halobacterium hubeiense JI20-1	+	-	0.316657	0.724925	2.28931
NZ CP007060.1 Halobacterium sp. DL1	+	-	0.410261	1.6277	3.96747
NC 006396.1 Haloarcula marismortui ATCC 43049 chr.I	+	-	0.579873	2.09597	3.61454
NC 015948.1 Haloarcula hispanica ATCC 33960 chr.I	+	-	0.498453	2.49126	4.99799
NZ CP010529.1 Haloarcula sp. CBA1115	+	-	0.540147	2.72644	5.04759
NC 014729.1 Halogeometricum borinquense DSM 11551	+	-	0.384678	2.98063	7.74839
NC 008212.1 Haloquadratum walsbyi DSM 16790	+	-	0.731047	4.61262	6.30961
NC 017459.1 Haloquadratum walsbyi C23	+	-	0.72458	4.66355	6.43621
NC 002607.1 Halobacterium sp. NRC-1	+	-	0.273553	5.48446	20.049
NC 010364.1 Halobacterium salinarum R1	+	-	0.268371	5.49286	20.4674
NC 013922.1 Natrialba magadii ATCC 43099	+	-	0.424323	6.70042	15.7908
NZ CP008874.1 Halanaeroarchaeum sulfurireducens HSR2	+	-	0.285786	7.52632	26.3356
NZ CP011564.1 Halanaeroarchaeum sulfurireducens M27-SA2	+	-	0.299167	7.54588	25.2229
NZ CP019327.1 Haloterrigena daqingensis JX313	+	+	0.330838	7.6337	23.0738
NZ CP019067.1 Halorientalis sp. IM1011	+	+	0.30932	7.6848	24.8442
NC 020388.1 Natronomonas moolapensis 8.8.11	+	-	0.373553	7.89783	21.1425
NC 019792.1 Natronobacterium gregoryi SP2	+	+	0.615043	8.34874	13.5742
NZ CP007055.1 Halostagnicola larsenii XH-48	+	-	0.39221	8.91291	22.7249
NC 013202.1 Halomicrobium mukohataei DSM 12286	+	+	0.295131	8.99474	30.4771
NZ CP016804.1 Halodesulfurarchaeum formicicum HSR6	+	-	0.333662	9.1268	27.3534
NC 012029.1 Halorubrum lacusprofundi ATCC 49239 chr.1	-	+	0.276387	9.14564	33.0899
NC 015666.1 Halopiger xanaduensis SH-6	+	+	0.297164	9.14938	30.789
NZ CP016070.1 Halodesulfurarchaeum formicicum HTSR1	+	-	0.32399	9.35617	28.8779
NC 019964.1 Halovivax ruber XH-70	+	+	0.389593	9.51154	24.414
NC 021921.1 Halorhabdus tiamatea SARL4B	+	+	0.316785	9.59234	30.2803
NC 013743.1 Haloterrigena turkmenica DSM 5511	+	-	0.346358	9.63529	27.8189
NZ CP019285.1 Halobiforma lacisalsi AJ5	+	-	0.296762	9.64488	32.5004
NC 021313.1 Salinarchaeum sp. Harcht-Bsk1	+	-	0.291221	10.1546	34.8692
NC 013158.1 Halorhabdus utahensis DSM 12940	+	-	0.309292	10.2994	33.2998
NC 014297.1 Halalkalicoccus jeotgali B3	-	+	0.393718	10.4976	26.6627
NC 019974.1 Natronococcus occultus SP4	+	-	0.382237	10.6057	27.7464
NZ AP017558.1 Halopenitus persicus CBA1233	-	+	0.234171	10.7803	46.036
expected for random with 40% GC			3.6	3.6	1
expected for random with 50% GC			3.9	3.9	1
expected for random with 60% GC			3.6	3.6	1
expected for random with 70% GC			2.75625	2.75625	1
aSelected completely sequenced archael genomes with NCBI accession id bFrequency per 1000 nucleotides of main chromosome from each organism
