# Supplementary material for: The Patchy Distribution of Restriction–Modification System Genes and the Conservation of Orphan Methyltransferases in Halobacteria
Source: Genes (Basel). 2019 Mar 19;10(3):233. doi: 10.3390/genes10030233 (PMC6471742; doi:10.3390/genes10030233)
Supplement: Supplementary file 1 [file genes-10-00233-s001.zip › table_S1.xlsx]

## Sheet: supp_table_1
Table S1. Basic statistics for Halobacteriaceae complete and draft genomes
Name	NCBI IDa	Originb	%completec	No. of genesd	No. of contigse
Candidatus Halobonum tyrrellensis G22	GCA_000495475	NCBI	98.36	3525	72
Haladaptatus litoreus	GCA_900156425	NCBI	100	5014	11
Haladaptatus paucihalophilus DX253	GCA_000187225	NCBI	99.11	4364	32
Haladaptatus paucihalophilus DX253	GCA_900142335	NCBI	99.11	4353	14
Haladaptatus spR4	GCA_001625445	NCBI	98.33	5361	34
Haladaptatus spW1	GCA_001723155	NCBI	97.31	5836	420
Halalkalicoccus jeotgali B3	GCA_000196895	NCBI	99.85	3930	7
Halalkalicoccus jeotgali B3	GCA_000337255	NCBI	99.85	3873	52
Halalkalicoccus paucihalophilus	GCA_001593955	NCBI	99.44	4188	23
Halanaeroarchaeum sulfurireducens	GCA_001011115	NCBI	97.47	2259	2
Halanaeroarchaeum sulfurireducens	GCA_001305655	NCBI	97.47	2307	2
Halarchaeum acidiphilum MH1-52-1	GCA_000474235	NCBI	96.6	2856	165
Haloarchaeobius iranensis	GCA_900103505	NCBI	99.52	3870	73
Haloarcula amylolytica JCM13557	GCA_000336615	NCBI	99.92	4327	81
Haloarcula argentinensis DSM12282	GCA_000336895	NCBI	99.92	4272	33
Haloarcula californiae ATCC33799	GCA_000337755	NCBI	99.52	4573	133
Haloarcula hispanica ATCC33960	GCA_000223905	NCBI	99.93	3908	3
Haloarcula hispanica N601	GCA_000504565	NCBI	99.93	3921	4
Haloarcula japonica DSM6131	GCA_000336635	NCBI	99.93	4384	48
Haloarcula marismortui ATCC43049	GCA_000011085	NCBI	99.52	4453	9
Haloarcula rubripromontorii	GCA_001280425	NCBI	99.93	4056	18
Haloarcula sinaiiensis ATCC33800	GCA_000337275	NCBI	99.52	4543	84
Haloarcula sp. CBA1115	GCA_000827835	NCBI	99.93	4266	6
Haloarcula sp. K1	GCA_001647155	NCBI	99.93	4394	46
Haloarcula vallismortis	GCA_900106715	NCBI	99.93	4014	55
Haloarcula vallismortis ATCC29715	GCA_000337775	NCBI	99.93	4060	69
Halobacterium hubeiense	GCA_001488575	NCBI	98.7	3304	4
Halobacterium jilantaiense	GCA_900110535	NCBI	99.11	3087	2
Halobacterium salinarum NRC-1	GCA_000006805	NCBI	99.44	2106	1
Halobacterium salinarum R1	GCA_000069025	NCBI	99.44	2771	5
Halobacterium sp. DL1	GCA_000230955	NCBI	98.7	3301	2
Halobaculum gomorrense	GCA_900129775	NCBI	98.57	3204	16
Halobellus clavatus	GCA_900107195	NCBI	99.04	3717	30
Halobiforma haloterrestris	GCA_900112205	NCBI	99.8	4342	31
Halobiforma lacisalsi AJ5	GCA_000226975	NCBI	99.59	4253	3
Halobiforma lacisalsi AJ5	GCA_000336655	NCBI	99.59	4264	79
Halobiforma nitratireducens JCM10879	GCA_000337895	NCBI	86.53	3676	205
Halococcus hamelinensis 100A6	GCA_000336675	NCBI	99.11	3516	46
Halococcus morrhuae DSM1307	GCA_000336695	NCBI	97.88	3175	167
Halococcus saccharolyticus DSM5350	GCA_000336915	NCBI	98.29	3582	36
Halococcus salifodinae DSM8989	GCA_000336935	NCBI	98.09	4323	109
Halococcus thailandensis JCM13552	GCA_000336715	NCBI	99.11	4366	198
Halodesulfurarchaeum formicicum	GCA_001767315	NCBI	95.82	2042	1
Halodesulfurarchaeum formicicum	GCA_001886955	NCBI	95.82	2142	1
Haloferaxa lexandrinus JCM10717	GCA_000336735	NCBI	99.52	3666	36
Haloferax denitrificans ATCC35960	GCA_000337795	NCBI	99.39	3809	21
Haloferax elongans ATCCBAA-1513	GCA_000336755	NCBI	99.52	3994	27
Haloferax gibbonsii	GCA_001190965	NCBI	99.39	3862	5
Haloferax gibbonsii ATCC33959	GCA_000336775	NCBI	99.39	4022	30
Haloferax larsenii	GCA_900109695	NCBI	99.11	3964	24
Haloferax larsenii JCM13917	GCA_000336955	NCBI	99.52	3714	36
Haloferax lucentense DSM14919	GCA_000336795	NCBI	99.52	3654	33
Haloferax massiliensis	GCA_001368915	NCBI	98.98	3922	8
Haloferax mediterranei ATCC33500	GCA_000306765	NCBI	99.18	3954	4
Haloferax mediterranei ATCC33500	GCA_000337295	NCBI	99.18	3949	16
Haloferax mediterranei ATCC33500	GCA_000685635	NCBI	97.75	4009	4
Haloferax mucosum ATCCBAA-1512	GCA_000337815	NCBI	99.23	3454	20
Haloferax prahovense DSM18310	GCA_000336815	NCBI	98.98	3991	58
Haloferax sp. ATCCBAA-644	GCA_000336975	NCBI	98.57	3602	38
Haloferax sp. ATCCBAA-645	GCA_000336835	NCBI	98.98	3616	41
Haloferax sp. ATCCBAA-646	GCA_000336855	NCBI	99.39	3635	48
Haloferax sp. BAB2207	GCA_000328285	NCBI	95.74	4415	777
Haloferax sp. SB3	GCA_001469875	NCBI	99.39	3895	26
Haloferax sp. SB29	GCA_001469865	NCBI	98.89	4341	716
Haloferax sulfurifontis ATCCBAA-897	GCA_000337835	NCBI	98.98	3850	29
Haloferax volcanii DS2	GCA_000025685	NCBI	99.52	4026	5
Haloferax volcanii DS2	GCA_000337315	NCBI	99.52	3931	119
Halogeometricum borinquense DSM11551	GCA_000172995	NCBI	99.92	3954	6
Halogeometricum borinquense DSM11551	GCA_000337855	NCBI	99.51	3966	56
Halogeometricum limi	GCA_900115785	NCBI	99.52	3631	8
Halogeometricum pallidum JCM14848	GCA_000337095	NCBI	99.22	4349	45
Halogeometricum rufum	GCA_900112175	NCBI	99.3	4203	7
Halogranum amylolyticum	GCA_900110465	NCBI	99.52	5334	61
Halogranum gelatinilyticum	GCA_900103715	NCBI	99.52	3781	11
Halogranum rubrum	GCA_900114455	NCBI	99.52	4582	17
Halogranum salarium B-1	GCA_000283335	NCBI	98.7	4528	17
Halohasta litchfieldiae	GCA_900109065	NCBI	99.11	3443	78
Halolamina pelagica	GCA_001307315	NCBI	93.57	3506	3
Halolamina pelagica	GCA_900115675	NCBI	97.4	3218	37
Halolamina sp. CBA1230	GCA_002025255	NCBI	97.95	3596	5
Halomicrobium mukohataei DSM12286	GCA_000023965	NCBI	99.93	3386	2
Halomicrobium zhouii	GCA_900114435	NCBI	99.93	4124	6
Halonotius sp. J07HN4	GCA_000416065	NCBI	93.96	3183	2
Halonotius sp. J07HN6	GCA_000416025	NCBI	92.53	2865	6
Halopelagius inordinatus	GCA_900113245	NCBI	99.52	3605	14
Halopelagius longus	GCA_900100875	NCBI	99.52	3818	9
Halopenitus malekzadehii	GCA_900108505	NCBI	98.89	3133	41
Halopenitus persicus	GCA_900107205	NCBI	98.16	3354	27
Halophilic archaeon J07HB67	GCA_000416105	NCBI	67.28	2713	3
Halophilic archaeon J07HX5	GCA_000415945	NCBI	45.09	2040	1
Halophilic archaeon J07HX64	GCA_000416085	NCBI	86.24	2865	1
Halopiger salifodinae	GCA_900110455	NCBI	98.62	4122	8
Halopiger xanaduensisSH-6	GCA_000217715	NCBI	99.52	4264	4
Haloplanus vescus	GCA_900107665	NCBI	99.11	2901	10
Haloprofundus marisrubri	GCA_001469955	NCBI	99.59	4029	41
Haloquadratum sp. J07HQX50	GCA_000416005	NCBI	70.28	2778	2
Haloquadratum walsbyi C23	GCA_000237865	NCBI	99.45	3090	4
Haloquadratum walsbyi DSM16790	GCA_000009185	NCBI	99.45	3071	2
Haloquadratum walsbyi J07HQW1	GCA_000415965	NCBI	83.88	3539	1
Haloquadratum walsbyi J07HQW2	GCA_000415985	NCBI	94.39	3828	1
Halorhabdus tiamatea SARL4B	GCA_000215915	NCBI	93.99	3261	72
Halorhabdus tiamatea SARL4B	GCA_000470655	NCBI	98.29	3161	2
Halorhabdus utahensis DSM12940	GCA_000023945	NCBI	99.03	3043	1
Halorientalis persicus	GCA_900110215	NCBI	99.93	5164	121
Halorientalis regularis	GCA_900102305	NCBI	99.18	4225	55
Halorientalis sp. IM1011	GCA_001989615	NCBI	99.52	3912	3
Halorubrum aidingense JCM13560	GCA_000336995	NCBI	98.01	3062	37
Halorubrum arcis JCM13916	GCA_000337015	NCBI	99.44	3376	110
Halorubrum californiensis DSM19288	GCA_000336875	NCBI	96.84	3652	83
Halorubrum chaoviator	GCA_900188075	NCBI	99.85	3623	49
Halorubrum coriense DSM10284	GCA_000337035	NCBI	98.62	3623	69
Halorubrum distributum	GCA_002252935	NCBI	63.46	3166	1277
Halorubrum distributum JCM9100	GCA_000337055	NCBI	99.44	3231	83
Halorubrum distributum JCM10118	GCA_000337335	NCBI	99.44	3223	68
Halorubrum ezzemoulense DSM17463	GCA_002114285	NCBI	99.93	3619	155
Halorubrum ezzemoulense Ec15	GCA_002252875	NCBI	98.42	3219	73
Halorubrum ezzemoulense Fb21	GCA_002252865	Papke Lab Sequencing	75.07	2130	28
Halorubrum ezzemoulense G37	GCA_002252835	NCBI	96.98	3568	120
Halorubrum ezzemoulense Ga2p	GCA_002252815	NCBI	98.83	3374	83
Halorubrum ezzemoulense Ga36	GCA_002252805	NCBI	95.87	3424	154
Halorubrum ezzemoulense LD3	GCA_002252725	NCBI	99.17	3784	238
Halorubrum ezzemoulense LG1	GCA_002252735	NCBI	98.29	5395	1033
Halorubrum halodurans Cb34	GCA_002252985	NCBI	93.91	3364	143
Halorubrum hochstenium ATCC700873	GCA_000337075	NCBI	99.32	3008	64
Halorubrum kocurii JCM14978	GCA_000337355	NCBI	97.8	3571	105
Halorubrum lacusprofundi ATCC49239	GCA_000022205	NCBI	99.93	3643	3
Halorubrum lipolyticum DSM21995	GCA_000337375	NCBI	99.23	3308	41
Halorubrum litoreum JCM13561	GCA_000337395	NCBI	99.44	3100	63
Halorubrum persicum C49	GCA_002727125	NCBI	99.04	3582	158
Halorubrum saccharovorum	GCA_000700025	NCBI	92.04	3823	189
Halorubrum saccharovorum DSM1137	GCA_000337915	NCBI	99.23	3353	72
Halorubrum sodomense	GCA_900111935	NCBI	99.32	3024	9
Halorubrum sp. AJ67	GCA_000513435	NCBI	51.97	3339	50
Halorubrum sp. C3	GCA_002727105	NCBI	81.62	4200	1164
Halorubrum sp. C191	GCA_002727095	NCBI	99.32	3914	232
Halorubrum sp. E3	GCA_002252955	NCBI	73.32	6350	2763
Halorubrum sp. Ea1	GCA_002252965	NCBI	97.54	3947	157
Halorubrum sp. Ea8	GCA_002252925	NCBI	98.91	3714	165
Halorubrum sp. Eb13	GCA_002252895	NCBI	97.06	3627	153
Halorubrum sp. Hd13	GCA_002252755	NCBI	98.91	3741	130
Halorubrum sp. Ib24	GCA_002252745	Papke Lab Sequencing	74.8	2905	45
Halorubrum sp. J07HR59	GCA_000416045	NCBI	57.82	1796	7
Halorubrum sp. SD612	GCA_002135005	NCBI	94.34	3612	402
Halorubrum sp. SD683	GCA_002135045	NCBI	99.85	3216	137
Halorubrum sp. WN019	GCA_002286985	NCBI	99.73	3352	27
Halorubrum tebenquichense DSM14210	GCA_000337415	NCBI	99.23	3354	93
Halorubrum terrestre JCM10247	GCA_000337435	NCBI	99.44	3361	79
Halorubrum tropicale	GCA_001280455	NCBI	99.73	3595	17
Halorubrum vacuolatum	GCA_900188065	NCBI	98.83	3377	72
Halosimplex carlsbadense2-9-1	GCA_000337455	NCBI	99.39	4581	50
Halostagnicola kamekurae	GCA_900116205	NCBI	99.18	4148	16
Halostagnicola larsenii XH-48	GCA_000517625	NCBI	100	4092	5
Halostagnicola sp. A56	GCA_000691505	NCBI	88.46	3401	26
Haloterrigena daqingensis	GCA_001971705	NCBI	99.03	3810	4
Haloterrigena daqingensis	GCA_900156445	NCBI	99.03	3813	14
Haloterrigena hispanica	GCA_900111485	NCBI	99.03	4147	92
Haloterrigena limicola JCM13563	GCA_000337475	NCBI	99.11	3657	94
Haloterrigena mahii	GCA_000690595	NCBI	99.52	3790	24
Haloterrigena saccharevitans	GCA_001953745	NCBI	99.44	4012	3
Haloterrigena salina JCM13891	GCA_000337495	NCBI	98.62	4652	71
Haloterrigena thermotolerans DSM11522	GCA_000337115	NCBI	98.29	3938	68
Haloterrigena turkmenica DSM5511	GCA_000025325	NCBI	99.44	5224	7
Halovenus aranensis	GCA_900100385	NCBI	97.6	3368	56
Halovivax asiaticus JCM14624	GCA_000337515	NCBI	99.03	3215	24
Halovivax ruber XH-70	GCA_000328525	NCBI	98.62	3132	1
Halorubrum sp. GN11GM_10-3_MGM	SGUD00000000	Papke Lab Sequencing	99.23	3506	116
Halorubrum sp. GN11_10-6_MGM	SGUC00000000	Papke Lab Sequencing	98.91	3334	222
Halorubrum sp. GN12_10-3_MGM	SGUB00000000	Papke Lab Sequencing	99.85	3618	100
Halorubrum sp. ASP1	SGUA00000000	Papke Lab Sequencing	99.32	3698	131
Halorubrum sp. ASP121	SGXX00000000	Papke Lab Sequencing	99.73	3480	158
Halorubrum sp. ASP200	SGTZ00000000	Papke Lab Sequencing	99.73	3341	86
Halorubrum sp. CGM5_25_10-8B	SGTY00000000	Papke Lab Sequencing	99.85	3454	55
Halorubrum sp. CGM4_25_10-8A	SGTX00000000	Papke Lab Sequencing	99.85	3570	80
Halorubrum sp. SD626R	SGTW00000000	Papke Lab Sequencing	99.52	6882	1419
Halorubrum sp. SD690R	SGTV00000000	Papke Lab Sequencing	99.93	3754	189
Halorubrum sp. SP3	SGTU00000000	Papke Lab Sequencing	99.32	3917	1019
Halorubrum sp. SS5	SGXW00000000	Papke Lab Sequencing	92.32	6599	2702
Halorubrum sp. SS7	SGXV00000000	Papke Lab Sequencing	99.32	4208	962
Halorubrum sp. SP9	SGXU00000000	Papke Lab Sequencing	99.32	4164	992
Natrialba aegyptia DSM13077	GCA_000337535	NCBI	99.37	4586	66
Natrialba asiatica DSM12278	GCA_000337555	NCBI	99.04	4319	49
Natrialbaceae archaeon JWNM-HA15	GCA_002156705	NCBI	99.52	3804	1
Natrialba chahannaoensis JCM10990	GCA_000337135	NCBI	99.71	4262	106
Natrialba hulunbeirensis JCM10989	GCA_000337575	NCBI	99.1	3984	48
Natrialba magadii ATCC43099	GCA_000025625	NCBI	99.1	4317	4
Natrialba magadii ATCC43099	GCA_000337875	NCBI	98.88	4362	66
Natrialba sp. SSL1	GCA_001861355	NCBI	99.3	4456	61
Natrialba taiwanensis DSM12281	GCA_000337595	NCBI	98.96	4604	70
Natrinema altunense JCM12890	GCA_000337155	NCBI	99.11	3814	52
Natrinema ejinorense	GCA_002494345	NCBI	99.92	4425	3
Natrinema gari JCM14663	GCA_000337175	NCBI	99.44	4149	88
Natrinema pallidum DSM3751	GCA_000337615	NCBI	97.54	3969	115
Natrinema pellirubrum DSM15624	GCA_000230735	NCBI	99.93	4353	3
Natrinema pellirubrum DSM15624	GCA_000337635	NCBI	99.93	4336	134
Natrinema salaciae	GCA_900110865	NCBI	99.85	4752	11
Natrinema sp. CBA1119	GCA_002572525	NCBI	99.1	5118	9
Natrinema sp. J7-2	GCA_000281695	NCBI	99.44	3805	2
Natrinema versiforme JCM10478	GCA_000337195	NCBI	98.77	4285	72
Natronoarchaeum philippinense	GCA_900215575	NCBI	98.7	3288	11
Natronobacterium gregoryi	GCA_900114025	NCBI	99.59	3729	86
Natronobacterium gregoryi SP2	GCA_000230715	NCBI	99.59	3762	1
Natronobacterium gregoryi SP2	GCA_000337655	NCBI	98.98	3746	128
Natronobacterium texcoconense	GCA_900104065	NCBI	99.52	4080	9
Natronococcus amylolyticus DSM10524	GCA_000337675	NCBI	98.84	4459	44
Natronococcus jeotgali DSM18795	GCA_000337695	NCBI	99.92	4632	170
Natronococcus occultus SP4	GCA_000328685	NCBI	99.73	4301	3
Natronolimnobius baerhuensis	GCA_002177135	NCBI	98.83	3894	8
Natronolimnobius innermongolicus JCM12255	GCA_000337215	NCBI	99.44	4467	121
Natronomonas moolapensis 8811	GCA_000591055	NCBI	99.59	2923	1
Natronomonas pharaonis DSM2160	GCA_000026045	NCBI	99.32	2849	3
Natronorubrum bangense JCM10635	GCA_000337715	NCBI	97.34	4167	62
Natronorubrum sediminis	GCA_900108095	NCBI	99.85	3683	6
Natronorubrum sulfidifaciens JCM14089	GCA_000337735	NCBI	98.62	3516	63
Natronorubrum texcoconense	GCA_900100335	NCBI	99.3	4499	11
Natronorubrum thiooxidans	GCA_900156475	NCBI	98.98	4245	62
Natronorubrum tibetense GA33	GCA_000337235	NCBI	98.89	4792	59
Salinarchaeum sp. Harcht-Bsk1	GCA_000403645	NCBI	98.7	3105	1
aGenBank assembly accession identifier bMined from National Center for Biotechnology Information (NCBI) database or sequenced in the Papke Lab and submitted to NCBI for archiving cGenomes tested for completeness using CheckM v1.0.7 (Parks et al., 2015) against 371 Halobacteriaceae marker genes dGene predicted using Prodigal v2.6.3 (Hyatt et al., 2012) eNumber of contigs or scaffolds making up dra…
